# Supplementary material for: RAA-CRISPR/Cas12a-Mediated Rapid, Sensitive, and Onsite Detection of Newcastle Disease in Pigeons
Source: Vet Sci. 2024 Oct 4;11(10):473. doi: 10.3390/vetsci11100473 (PMC11512335; doi:10.3390/vetsci11100473)
Supplement: Supplementary file 1 [file vetsci-11-00473-s001.zip]

Archive with 1 entries (1 files):
- vetsci-3201799-supplementary.pdf
